# Supplementary material for: A novel aqueous extract from rice fermented with Aspergillus oryzae and Saccharomyces cerevisiae possesses an anti-influenza A virus activity
Source: PLoS One. 2021 Jan 15;16(1):e0244885. doi: 10.1371/journal.pone.0244885 (PMC7810313; doi:10.1371/journal.pone.0244885)
Supplement: S1 Raw data — (XLSX) [file pone.0244885.s001.xlsx]

## Sheet: Sheet1
0.5		170323 #1				170331 #2				170406 #3				ave	SD	SE
	H2O	83.7129	106.692	117.882	91.7129	89.7963	90.9973	107.09	112.116	94.7804	97.307	108.694	99.219	100	10.4072	3.00431
	Y30	74.3987	74.8325	79.5152	89.2249	67.6983	77.3985	73.075	85.7684	67.9442	61.2863	64.803	67.654	73.6332	8.39497	2.42342
0.25		170323 #1				170331 #2				170406 #3				ave	SD	SE
	H2O	102.289	95.2852	94.7935	107.632	103.085	99.8749	96.0561	100.984	99.3084	97.8309	109.038	93.8232	100	4.89802	1.41394
	Y30	61.0493	69.0102	70.0734	76.7319	60.0158	63.1032	71.2798	65.2898	57.9901	62.0045	62.6455	59.9467	64.9283	5.65812	1.63336
0.125		170323 #1				170331 #2				170406 #3				ave	SD	SE
	H2O	83.349	106.322	111.892	98.4372	101.15	96.121	93.5326	109.197	100.907	97.5129	106.47	95.1101	100	7.84298	2.26407
	Y30	70.7427	76.7688	78.8641	100.03	99.2509	97.2039	105.57	99.8368	84.4116	76.2622	91.6075	91.3151	89.322	11.5441	3.33251
0.0625		170323 #1				170331 #2				170406 #3				ave	SD	SE
	H2O	96.0064	105.92	106	92.0739	94.2699	101.608	97.5737	106.549	101.827	97.6079	101.046	99.5192	100	4.71352	1.36068
	Y30	91.1748	106.29	97.8047	115.515	103.65	106.74	96.2242	118.739	90.3774	99.0023	98.9843	95.1076	101.634	8.91197	2.57266
0.0313		170323 #1				170331 #2				170406 #3				ave	SD	SE
	H2O	93.9013	107.808	102.797	95.493	98.3335	99.644	92.1067	109.916	101.461	97.7442	104.824	95.9712	100	5.53141	1.59678
	Y30	87.0508	103.611	87.9293	115.791	97.6138	107.287	97.2123	105.068	98.7007	97.1167	97.927	90.7864	98.8411	8.26326	2.3854
0.01525		170323 #1				170331 #2				170406 #3				ave	SD	SE
	H2O	95.3935	108.462	103.178	92.9664	99.1582	93.8356	102.596	104.41	99.0043	103.515	104.451	93.0302	100	5.21381	1.5051
	Y30	95.1531	106.767	97.7862	104.97	100.522	106.981	105.348	104.765	97.0849	103.305	94.5537	97.5948	101.236	4.62932	1.33637
0.0078		170323 #1				170331 #2				170406 #3				ave	SD	SE
	H2O	94.4709	108.79	103.491	93.248	92.9293	95.7785	104.721	106.572	103.906	101.829	102.75	91.5152	100	6.008	1.73436
	Y30	90.1131	107.091	98.0823	105.288	106.129	109.196	107.529	106.934	94.5893	101.623	93.0139	96.0054	101.299	6.6262	1.91282
0.0039		170323 #1				170331 #2				170406 #3				ave	SD	SE
	H2O	96.1922	108.476	97.557	97.7754	104.864	103.569	94.284	97.2833	110.186	104.767	93.5161	91.5315	100	6.13429	1.77082
	Y30	99.1523	98.4062	95.8403	109.495	107.863	101.553	96.4884	101.922	105.095	97.9429	90.5972	98.2651	100.218	5.32591	1.53746
ave		0.4	0.8	1.6	3.1	6.3	12.5	25	50
	H2O	100	100	100	100	100	100	100	100
	Y30	100.218	101.299	101.236	98.8411	101.634	89.322	64.9283	73.6332
SE		0.4	0.8	1.6	3.1	6.3	12.5	25	50
	H2O	1.77082	1.73436	1.5051	1.59678	1.36068	2.26407	1.41394	3.00431
	Y30	1.53746	1.91282	1.33637	2.3854	2.57266	3.33251	1.63336	2.42342
0.5		170331 #2				170406 #3				ave	SD	SE	t-test
	H2O	89.7963	90.9973	107.09	112.116	94.7804	97.307	108.694	99.219	100	8.39151	2.96685
	Y30	67.6983	77.3985	73.075	85.7684	67.9442	61.2863	64.803	67.654	70.7035	7.8088	2.76083	4.36435e-06	1.47684e-05	5.98081e-05
0.25		170331 #2				170406 #3				ave	SD	SE	t-test
	H2O	103.085	99.8749	96.0561	100.984	99.3084	97.8309	109.038	93.8232	100	4.64561	1.64247
	Y30	60.0158	63.1032	71.2798	65.2898	57.9901	62.0045	62.6455	59.9467	62.7844	4.10368	1.45087	9.75365e-11	4.96917e-09	6.57238e-05
0.125		170331 #2				170406 #3				ave	SD	SE	t-test
	H2O	101.15	96.121	93.5326	109.197	100.907	97.5129	106.47	95.1101	100	5.54916	1.96192
	Y30	99.2509	97.2039	105.57	99.8368	84.4116	76.2622	91.6075	91.3151	93.1822	9.41063	3.32716	0.0993397	0.11423	0.125132
0.0625		170331 #2				170406 #3				ave	SD	SE	t-test
	H2O	94.2699	101.608	97.5737	106.549	101.827	97.6079	101.046	99.5192	100	3.67571	1.29956
	Y30	103.65	106.74	96.2242	118.739	90.3774	99.0023	98.9843	95.1076	101.103	8.72585	3.08505	0.74662	0.983588	0.777054
0.0313		170331 #2				170406 #3				ave	SD	SE	t-test
	H2O	98.3335	99.644	92.1067	109.916	101.461	97.7442	104.824	95.9712	100	5.48058	1.93768
	Y30	97.6138	107.287	97.2123	105.068	98.7007	97.1167	97.927	90.7864	98.964	5.11099	1.80701	0.701673	0.728204	0.210397
0.01525		170331 #2				170406 #3				ave	SD	SE	t-test
	H2O	99.1582	93.8356	102.596	104.41	99.0043	103.515	104.451	93.0302	100	4.57675	1.61813
	Y30	100.522	106.981	105.348	104.765	97.0849	103.305	94.5537	97.5948	101.269	4.50848	1.59399	0.585115	0.63987	0.738703
0.0078		170331 #2				170406 #3				ave	SD	SE	t-test
	H2O	92.9293	95.7785	104.721	106.572	103.906	101.829	102.75	91.5152	100	5.75004	2.03295
	Y30	106.129	109.196	107.529	106.934	94.5893	101.623	93.0139	96.0054	101.877	6.4958	2.29661	0.550282	0.938013	0.47425
0.0039		170331 #2				170406 #3				ave	SD	SE	t-test
	H2O	104.864	103.569	94.284	97.2833	110.186	104.767	93.5161	91.5315	100	6.726	2.378
	Y30	107.863	101.553	96.4884	101.922	105.095	97.9429	90.5972	98.2651	99.9658	5.37019	1.89865	0.991199	0.885297	0.929577
ave		0.4	0.8	1.6	3.1	6.3	12.5	25	50
	H2O	100	100	100	100	100	100	100	100
	Y30	99.9658	101.877	101.269	98.964	101.103	93.1822	62.7844	70.7035
SE		0.4	0.8	1.6	3.1	6.3	12.5	25	50
	H2O	2.378	2.03295	1.61813	1.93768	1.29956	1.96192	1.64247	2.96685
	Y30	1.89865	2.29661	1.59399	1.80701	3.08505	3.32716	1.45087	2.76083
