# Supplementary material for: A novel aqueous extract from rice fermented with Aspergillus oryzae and Saccharomyces cerevisiae possesses an anti-influenza A virus activity
Source: PLoS One. 2021 Jan 15;16(1):e0244885. doi: 10.1371/journal.pone.0244885 (PMC7810313; doi:10.1371/journal.pone.0244885)
Supplement: S2 Raw data — (ZIP) [file pone.0244885.s002.zip]

Archive with 36 entries (27 files):
- Y30 Fig. 2/
- Y30 Fig. 2/Y30 IFA/
- Y30 Fig. 2/Y30 IFA/Y30 PR8 IFA/
- Y30 Fig. 2/Y30 IFA/Y30 PR8 IFA/Y30 ekisu PR8 IFA matome-paper.xlsx
- Y30 Fig. 2/Y30 IFA/Y30 PR8 IFA/170512 Y30 IFA HR-paper Fig/
- Y30 Fig. 2/Y30 IFA/Y30 PR8 IFA/170512 Y30 IFA HR-paper Fig/170224 Yusin ekisu Y30 25% #1 overlay Fig-bar.tif
- Y30 Fig. 2/Y30 IFA/Y30 PR8 IFA/170512 Y30 IFA HR-paper Fig/170224 Yusin ekisu H2O 25% #2 overlay Fig-bar.tif
- Y30 Fig. 2/Y30 IFA/Y30 PR8 IFA/170512 Y30 IFA HR-paper Fig/170224 Yusin ekisu bakuchiol 6.25uM #1 overlay Fig-bar.tif
- Y30 Fig. 2/Y30 IFA/Y30 PR8 IFA/170512 Y30 IFA HR-paper Fig/170224 Yusin ekisu bakuchiol 3.125uM #2 overlay Fig-bar.tif
- Y30 Fig. 2/Y30 IFA/Y30 PR8 IFA/170512 Y30 IFA HR-paper Fig/170224 Yusin ekisu bakuchiol 25uM #1 overlay Fig-bar.tif
- Y30 Fig. 2/Y30 IFA/Y30 PR8 IFA/170512 Y30 IFA HR-paper Fig/170224 Yusin ekisu H2O 6.25% #1 overlay Fig-bar.tif
- Y30 Fig. 2/Y30 IFA/Y30 PR8 IFA/170512 Y30 IFA HR-paper Fig/170224 Yusin ekisu H2O 3.125% #1 overlay Fig-bar.tif
- Y30 Fig. 2/Y30 IFA/Y30 PR8 IFA/170512 Y30 IFA HR-paper Fig/170224 Yusin ekisu H2O 12.5% #2 overlay Fig-bar.tif
- Y30 Fig. 2/Y30 IFA/Y30 PR8 IFA/170512 Y30 IFA HR-paper Fig/170224 Yusin ekisu Y30 3.125% #2 overlay Fig-bar.tif
- Y30 Fig. 2/Y30 IFA/Y30 PR8 IFA/170512 Y30 IFA HR-paper Fig/170224 Yusin ekisu bakuchiol 12.5uM #1 overlay Fig-bar.tif
- Y30 Fig. 2/Y30 IFA/Y30 PR8 IFA/170512 Y30 IFA HR-paper Fig/170224 Yusin ekisu Y30 6.25% #1 overlay Fig-bar.tif
- Y30 Fig. 2/Y30 IFA/Y30 PR8 IFA/170512 Y30 IFA HR-paper Fig/170224 Yusin ekisu Y30 12.5% #2 overlay Fig-bar.tif
- Y30 Fig. 2/Y30 IFA/Y30 Aichi IFA/
- Y30 Fig. 2/Y30 IFA/Y30 Aichi IFA/Y30 ekisu Aichi(H3N2) IFA matome-paper.xlsx
- Y30 Fig. 2/Y30 IFA/Y30 Aichi IFA/180519 Y30 Aichi IFA HR-paper Fig/
- Y30 Fig. 2/Y30 IFA/Y30 Aichi IFA/180519 Y30 Aichi IFA HR-paper Fig/HR_180519 Yusin ekisu Y30 Aichi IFA MillQ 6.25 n-1 overlay Fig.tif
- Y30 Fig. 2/Y30 IFA/Y30 Aichi IFA/180519 Y30 Aichi IFA HR-paper Fig/HR_180519 Yusin ekisu Y30 Aichi IFA MillQ 3.13 n-3 overlay Fig.tif
- Y30 Fig. 2/Y30 IFA/Y30 Aichi IFA/180519 Y30 Aichi IFA HR-paper Fig/HR_180519 Yusin ekisu Y30 Aichi IFA Y30 3.13 n-1 overlay Fig.tif
- Y30 Fig. 2/Y30 IFA/Y30 Aichi IFA/180519 Y30 Aichi IFA HR-paper Fig/HR_180519 Yusin ekisu Y30 Aichi IFA Y30 12.5 n-3 overlay Fig.tif
- Y30 Fig. 2/Y30 IFA/Y30 Aichi IFA/180519 Y30 Aichi IFA HR-paper Fig/HR_180519 Yusin ekisu Y30 Aichi IFA Y30 6.25 n-3 overlay Fig.tif
- Y30 Fig. 2/Y30 IFA/Y30 Aichi IFA/180519 Y30 Aichi IFA HR-paper Fig/HR_180519 Yusin ekisu Y30 Aichi IFA MillQ 12.5 n-2 overlay Fig.tif
- Y30 Fig. 2/Y30 IFA/Y30 Aichi IFA/180519 Y30 Aichi IFA HR-paper Fig/Y30 Aichi IFA HR.zcf
- Y30 Fig. 2/Y30 H1N1 CA NB/
- Y30 Fig. 2/Y30 H1N1 CA NB/170522 Y30 NB Staining CA 5moi,10moi.ppt
- Y30 Fig. 2/Y30 H1N1 CA NB/170522 Y30 NB Staining CA 5moi,10moi.jpg
- Y30 Fig. 2/Y30 H3N2 NB/
- Y30 Fig. 2/Y30 H3N2 NB/180424 Y30 NB Staining H3N2.jpg
- Y30 Fig. 2/Y30 H3N2 NB/180424 Y30 NB Staining H3N2.ppt
- Y30 Fig. 2/Y30 H1N1 PR8 NB/
- Y30 Fig. 2/Y30 H1N1 PR8 NB/170322 Y30 NB staining 72h #1,2.jpg
- Y30 Fig. 2/Y30 H1N1 PR8 NB/170322 Y30 NB staining 72h #1,2.ppt
