# Supplementary material for: A novel aqueous extract from rice fermented with Aspergillus oryzae and Saccharomyces cerevisiae possesses an anti-influenza A virus activity
Source: PLoS One. 2021 Jan 15;16(1):e0244885. doi: 10.1371/journal.pone.0244885 (PMC7810313; doi:10.1371/journal.pone.0244885)
Supplement: S2 Raw data — (ZIP) [file pone.0244885.s002.zip › Y30 Fig. 2/Y30 IFA/Y30 PR8 IFA/Y30 ekisu PR8 IFA matome-paper.xlsx]

## Sheet: Sheet1
170224
	H2O			Bakuchiol			Ｙ30 extract
	dapi	NP	NP/DAPI (%)	dapi	NP	NP/DAPI (%)	dapi	NP	NP/DAPI (%)
0.25	185	167	90.2703	341	9	2.6393	236	0	0	#1
12.5	204	134	65.6863	272	11	4.04412	324	0	0
6.25	235	132	56.1702	308	14	4.54545	328	1	0.304878
3.13	191	109	57.0681	303	42	13.8614	353	8	2.26629
0.25	183	168	91.8033	325	4	1.23077	310	0	0	#2
12.5	233	102	43.7768	233	9	3.86266	290	0	0
6.25	242	108	44.6281	361	18	4.98615	273	4	1.4652
3.13	211	81	38.3886	209	43	20.5742	275	14	5.09091
0.25	206	35	16.9903	295	7	2.37288	226	0	0	#3
12.5	396	69	17.4242	289	4	1.38408	235	0	0
6.25	314	84	26.7516	320	6	1.875	282	1	0.35461
3.13	324	60	18.5185	388	35	9.02062	395	12	3.03797
170308
	H2O			Bakuchiol			Ｙ30 extract
	DAPI	NP	NP/DAPI (%)	DAPI	NP	NP/DAPI (%)	DAPI	NP	NP/DAPI (%)
0.25	301	77	25.5814	284	0	0	309	0	0	#1
12.5	173	56	32.3699	392	2	0.510204	442	0	0
6.25	344	63	18.314	387	9	2.32558	433	3	0.692841
3.13	301	83	27.5748	415	18	4.33735	397	4	1.00756
0.25	235	47	20	296	0	0	331	0	0	#2
12.5	407	62	15.2334	437	2	0.457666	359	0	0
6.25	368	34	9.23913	404	5	1.23762	438	0	0
3.13	363	34	9.36639	291	24	8.24742	380	9	2.36842
0.25	290	80	27.5862	356	0	0	389	0	0	#3
12.5	323	68	21.0526	341	2	0.58651	393	0	0
6.25	333	64	19.2192	382	5	1.3089	453	0	0
3.13	218	110	50.4587	255	29	11.3725	205	4	1.95122
170316
	H2O			Bakuchiol			Ｙ30 extract
	DAPI	NP	NP/DAPI (%)	DAPI	NP	NP/DAPI (%)	DAPI	NP	NP/DAPI (%)
0.25	180	53	29.4444	338	0	0	381	0	0	#1
12.5	418	93	22.2488	422	8	1.89573	532	0	0
6.25	317	66	20.8202	402	5	1.24378	424	2	0.471698
3.13	365	86	23.5616	338	17	5.02959	444	7	1.57658
0.25	235	51	21.7021	232	0	0	375	0	0	#2
12.5	417	33	7.91367	508	0	0	465	0	0
6.25	465	38	8.17204	364	8	2.1978	464	0	0
3.13	466	42	9.01288	360	9	2.5	470	12	2.55319
0.25	477	51	10.6918	459	0	0	415	0	0	#3
12.5	490	65	13.2653	410	0	0	410	0	0
6.25	384	107	27.8646	402	2	0.497512	377	0	0
3.13	291	111	38.1443	269	15	5.57621	313	15	4.79233
0.25
	170224			170308			170316			ave	SD	SE			ave	SE
H2O	90.2703	91.8033	16.9903	25.5814	20	27.5862	29.4444	21.7021	10.6918	37.1189	31.0898	10.3633		H2O
Bakuchiol	2.6393	1.23077	2.37288	0	0	0	0	0	0	0.693661	1.10571	0.36857		Bakuchiol
Y30 extract	0	0	0	0	0	0	0	0	0	0	0	0		Y30 extract
0.125
	170224			170308			170316			ave	SD	SE			ave	SE
H2O	65.6863	43.7768	17.4242	32.3699	15.2334	21.0526	22.2488	7.91367	13.2653	26.5523	18.187	6.06234		H2O
Bakuchiol	4.04412	3.86266	1.38408	0.510204	0.457666	0.58651	1.89573	0	0	1.41566	1.5637	0.521235		Bakuchiol
Y30 extract	0	0	0	0	0	0	0	0	0	0	0	0		Y30 extract
0.0625
	170224			170308			170316			ave	SD	SE			ave	SE
H2O	56.1702	44.6281	26.7516	18.314	9.23913	19.2192	20.8202	8.17204	27.8646	25.6866	15.776	5.25866		H2O
Bakuchiol	4.54545	4.98615	1.875	2.32558	1.23762	1.3089	1.24378	2.1978	0.497512	2.24642	1.537	0.512332		Bakuchiol
Y30 extract	0.304878	1.4652	0.35461	0.692841	0	0	0.471698	0	0	0.36547	0.48295	0.160983		Y30 extract
0.0313
	170224			170308			170316			ave	SD	SE			ave	SE
H2O	57.0681	38.3886	18.5185	27.5748	9.36639	50.4587	23.5616	9.01288	38.1443	30.2327	17.0764	5.69212		H2O
Bakuchiol	13.8614	20.5742	9.02062	4.33735	8.24742	11.3725	5.02959	2.5	5.57621	8.94659	5.64847	1.88282		Bakuchiol
Y30 extract	2.26629	5.09091	3.03797	1.00756	2.36842	1.95122	1.57658	2.55319	4.79233	2.73827	1.3785	0.459499		Y30 extract
ave
	0.25	0.125	0.0625	0.0313
H2O	37.1189	26.5523	25.6866	30.2327
Bakuchiol	0.693661	1.41566	2.24642	8.94659
Y30 extract	0	0	0.36547	2.73827
SE
	0.25	0.125	0.0625	0.0313
H2O	10.3633	6.06234	5.25866	5.69212
Bakuchiol	0.36857	0.521235	0.512332	1.88282
Y30 extract	0	0	0.160983	0.459499
