# Supplementary material for: A novel aqueous extract from rice fermented with Aspergillus oryzae and Saccharomyces cerevisiae possesses an anti-influenza A virus activity
Source: PLoS One. 2021 Jan 15;16(1):e0244885. doi: 10.1371/journal.pone.0244885 (PMC7810313; doi:10.1371/journal.pone.0244885)
Supplement: S2 Raw data — (ZIP) [file pone.0244885.s002.zip › Y30 Fig. 2/Y30 IFA/Y30 Aichi IFA/Y30 ekisu Aichi(H3N2) IFA matome-paper.xlsx]

## Sheet: Sheet1
180519
	H2O				Ｙ30 extract
	dapi	NP	NP/DAPI (%)		dapi	NP	NP/DAPI (%)
12.5	517	129	24.9516		881	5	0.567537	#1
6.25	489	73	14.9284		476	16	3.36134
3.13	431	106	24.594		649	100	15.4083
12.5	654	74	11.315		1005	3	0.298507	#2
6.25	295	70	23.7288		456	4	0.877193
3.13	479	102	21.2944		266	50	18.797
12.5	754	45	5.96817		847	5	0.590319	#3
6.25	438	64	14.6119		1034	6	0.580271
3.13	717	95	13.2497		716	59	8.24022
180524 #2
	H2O				Ｙ30 extract
	DAPI	NP	NP/DAPI (%)		DAPI	NP	NP/DAPI (%)
12.5	332	49	14.759		552	4	0.724638	#1
6.25	271	100	36.9004		581	20	3.44234
3.13	173	62	35.8382		533	76	14.2589
12.5	311	67	21.5434		538	4	0.743494	#2
6.25	309	55	17.7994		609	14	2.29885
3.13	222	76	34.2342		599	95	15.8598
12.5	232	56	24.1379		529	7	1.32325	#3
6.25	277	73	26.3538		552	21	3.80435
3.13	320	70	21.875		399	74	18.5464
180524 #3
	H2O				Ｙ30 extract
	DAPI	NP	NP/DAPI (%)		DAPI	NP	NP/DAPI (%)
12.5	392	59	15.051		610	7	1.14754	#1
6.25	309	84	27.1845		623	35	5.61798
3.13	240	64	26.6667		421	103	24.4656
12.5	585	61	10.4274		411	9	2.18978	#2
6.25	463	73	15.7667		474	20	4.21941
3.13	240	79	32.9167		508	95	18.7008
12.5	485	77	15.8763		481	6	1.2474	#3
6.25	338	84	24.8521		672	22	3.27381
3.13	333	75	22.5225		439	88	20.0456
0.125
	180519			180524#2			180524#3			ave	SD	SE	T-TEST
H2O	24.9516	11.315	5.96817	14.759	21.5434	24.1379	15.051	10.4274	15.8763	16.0033	6.45353	2.15118
Y30 extract	0.567537	0.298507	0.590319	0.724638	0.743494	1.32325	1.14754	2.18978	1.2474	0.981386	0.568826	0.189609	3.23573e-06
0.0625
	180519			180524#2			180524#3			ave	SD	SE	T-TEST
H2O	14.9284	23.7288	14.6119	36.9004	17.7994	26.3538	27.1845	15.7667	24.8521	22.4584	7.40082	2.46694
Y30 extract	3.36134	0.877193	0.580271	3.44234	2.29885	3.80435	5.61798	4.21941	3.27381	3.05284	1.58969	0.529896	9.21168e-07
0.0313
	180519			180524#2			180524#3			ave	SD	SE	T-TEST
H2O	24.594	21.2944	13.2497	35.8382	34.2342	21.875	26.6667	32.9167	22.5225	25.9101	7.31953	2.43984
Y30 extract	15.4083	18.797	8.24022	14.2589	15.8598	18.5464	24.4656	18.7008	20.0456	17.1469	4.49179	1.49726	0.00746127
ave
		0.125	0.0625	0.0313
H2O		16.0033	22.4584	25.9101
Y30 extract		0.981386	3.05284	17.1469
SE
		0.125	0.0625	0.0313
H2O		2.15118	2.46694	2.43984
Y30 extract		0.189609	0.529896	1.49726
