# Supplementary material for: A novel aqueous extract from rice fermented with Aspergillus oryzae and Saccharomyces cerevisiae possesses an anti-influenza A virus activity
Source: PLoS One. 2021 Jan 15;16(1):e0244885. doi: 10.1371/journal.pone.0244885 (PMC7810313; doi:10.1371/journal.pone.0244885)
Supplement: S2 Raw data — (ZIP) [file pone.0244885.s002.zip › Y30 Fig. 2/Y30 IFA/Y30 Aichi IFA/180519 Y30 Aichi IFA HR-paper Fig/Y30 Aichi IFA HR.zcf]

[HazeReduction]
Radius=8
Rate=1.2
Strength=0.20
AutoChecked=1
Hue=65535
Noise=0
