# Supplementary material for: A novel aqueous extract from rice fermented with Aspergillus oryzae and Saccharomyces cerevisiae possesses an anti-influenza A virus activity
Source: PLoS One. 2021 Jan 15;16(1):e0244885. doi: 10.1371/journal.pone.0244885 (PMC7810313; doi:10.1371/journal.pone.0244885)
Supplement: S3 Raw data — (ZIP) [file pone.0244885.s003.zip]

Archive with 3 entries (2 files):
- Y30 Fig. 3/
- Y30 Fig. 3/171113 Y30 PR8 titter.xlsx
- Y30 Fig. 3/180619 Y30 H3N2 titer.xlsx
