# Supplementary material for: A novel aqueous extract from rice fermented with Aspergillus oryzae and Saccharomyces cerevisiae possesses an anti-influenza A virus activity
Source: PLoS One. 2021 Jan 15;16(1):e0244885. doi: 10.1371/journal.pone.0244885 (PMC7810313; doi:10.1371/journal.pone.0244885)
Supplement: S3 Raw data — (ZIP) [file pone.0244885.s003.zip › Y30 Fig. 3/171113 Y30 PR8 titter.xlsx]

## Sheet: Sheet1
24h	171018 #1			171018 #2			170621			170614
	1	2	3	1	2	3	1	2	3	1	2	ave	SD	SE
MilliQ 6.25%	2000000	1100000	4000000	700000	4000000	300000	30000000	14000000	6000000	1300000	70000	5770000	8.97364e+06	2.70566e+06
Ribavirin 25uM	100	100	100	100	100	100	100	100	100	400	100	127.273	90.4534	27.2727
Y30 6.25%	300	40000	4000	200	110000	100	100	10000	3000	6000	1000	15881.8	33298	10039.7
48h	171018 #1			171018 #2			170621			170614
	1	2	3	1	2	3	1	2	3	1	2	ave	SD	SE
MilliQ 6.25%	700000000	72000000	800000000	100000000	200000000	1500000000	10700000	98000000	70000000	10300000	60000000	3.29182e+08	4.75557e+08	1.43386e+08
Ribavirin 25uM	2000	200	100	200	20000	2000	100	20000	600	50000	55000	13654.5	20694.3	6239.57
Y30 6.25%	45000000	4000000	1600000	4000000	8000000	1200000	27000000	54000000	81000000	12000000	49000	2.16226e+07	2.70778e+07	8.16427e+06
72h	171018 #1			171018 #2			170621			170614
	1	2	3	1	2	3	1	2	3	1	2	ave	SD	SE
MilliQ 6.25%	33000000	400000000	400000000	110000000	400000000	700000000	11000000	79000000	33000000	18000000	5000000	199000000	2.35665e+08	7.10555e+07
Ribavirin 25uM	100	15000	100	600	2100000	9000	5300000	1300000	1000000	640000	1700000	1096800	1.58925e+06	479178
Y30 6.25%	5000	2000	8000000	1700000	33000000	400000	19000000	30000000	3000000	400000	9000	8.68327e+06	1.26365e+07	3.81006e+06
ave
	0h	24h	48h	72h
MilliQ	100	5770000	3.29182e+08	199000000
Ribavirin	100	127.273	13654.5	1096800
Y30	100	15881.8	2.16226e+07	8.68327e+06
SE
	0h	24h	48h	72h
MilliQ	0	2.70566e+06	1.43386e+08	7.10555e+07
Ribavirin	0	27.2727	6239.57	479178
Y30	0	10039.7	8.16427e+06	3.81006e+06
