# Supplementary material for: A novel aqueous extract from rice fermented with Aspergillus oryzae and Saccharomyces cerevisiae possesses an anti-influenza A virus activity
Source: PLoS One. 2021 Jan 15;16(1):e0244885. doi: 10.1371/journal.pone.0244885 (PMC7810313; doi:10.1371/journal.pone.0244885)
Supplement: S3 Raw data — (ZIP) [file pone.0244885.s003.zip › Y30 Fig. 3/180619 Y30 H3N2 titer.xlsx]

## Sheet: Sheet1
24h	180516		180530#1		180530#2
	1	2	1	2	1	2	ave	SD	SE
MilliQ 6.25%	11000000	3000000	3000000	5200000	18000000	16000000	9.36667e+06	6.62772e+06	2.70576e+06
Ribavirin 25uM	100	100	100	100	100	100	100	0	0
Y30 6.25%	3000	1000	200000	110000	90000	200000	100667	88777.6	36243.3
48h	180516		180530#1		180530#2
	1	2	1	2	1	2	ave	SD	SE
MilliQ 6.25%	24000000	3600000	1500000	16000000	20000000	19000000	1.40167e+07	9.26724e+06	3.78333e+06
Ribavirin 25uM	200	100	100	20000	10000	10000	6733.33	8099.79	3306.73
Y30 6.25%	7000000	6000000	2000000	6000000	4000000	43000000	1.13333e+07	1.56162e+07	6.3753e+06
72h	180516		180530#1		180530#2
	1	2	1	2	1	2	ave	SD	SE
MilliQ 6.25%	1000000	2000000	1200000	2000000	3000000	6300000	2.58333e+06	1.95389e+06	797670
Ribavirin 25uM	150000	20000	30000	45000	100000	100000	74166.7	50637.6	20672.7
Y30 6.25%	5000000	9700000	9000000	4000000	5800000	13000000	7750000	3.41628e+06	1.39469e+06
ave
	0h	24h	48h	72h
MilliQ	100	9.36667e+06	1.40167e+07	2.58333e+06
Ribavirin	100	100	6733.33	74166.7
Y30	100	100667	1.13333e+07	7750000
SE
	0h	24h	48h	72h
MilliQ 6.25%	0	2.70576e+06	3.78333e+06	797670
Ribavirin 25uM	0	0	3306.73	20672.7
Y30 6.25%	0	36243.3	6.3753e+06	1.39469e+06
