# Supplementary material for: A novel aqueous extract from rice fermented with Aspergillus oryzae and Saccharomyces cerevisiae possesses an anti-influenza A virus activity
Source: PLoS One. 2021 Jan 15;16(1):e0244885. doi: 10.1371/journal.pone.0244885 (PMC7810313; doi:10.1371/journal.pone.0244885)
Supplement: S4 Raw data — (ZIP) [file pone.0244885.s004.zip]

Archive with 13 entries (10 files):
- Figure 4B photo/
- Figure 4B photo/HR_191003 pre-sample PR8 6.25uM Baku 2.tif
- Figure 4B photo/HR_191003 pre-sample PR8 12.5 Y30 2.tif
- Figure 4B photo/HR_191003 pre-sample PR8 3.13 Y30 1.tif
- Figure 4B photo/HR_191003 pre-sample PR8 3.13 DW 4.tif
- __MACOSX/
- __MACOSX/Figure 4B photo/
- __MACOSX/Figure 4B photo/._HR_191003 pre-sample PR8 3.13 DW 4.tif
- Figure 4B photo/HR_191003 pre-sample PR8 6.25 Y30 2.tif
- Figure 4B photo/HR_191003 pre-sample PR8 12.5uM Baku 2.tif
- Figure 4B photo/HR_191003 pre-sample PR8 12.5 DW 2.tif
- Figure 4B photo/HR_191003 pre-sample PR8 6.25 DW 2.tif
- Figure 4B photo/HR_191003 pre-sample PR8 3.13uM Baku 3.tif
