# Supplementary material for: A novel aqueous extract from rice fermented with Aspergillus oryzae and Saccharomyces cerevisiae possesses an anti-influenza A virus activity
Source: PLoS One. 2021 Jan 15;16(1):e0244885. doi: 10.1371/journal.pone.0244885 (PMC7810313; doi:10.1371/journal.pone.0244885)
Supplement: S5 Raw data — (ZIP) [file pone.0244885.s005.zip]

Archive with 10 entries (7 files):
- Y30 Fig. 5/
- Y30 Fig. 5/Y30 Fig. 5B/
- Y30 Fig. 5/Y30 Fig. 5B/170703 Y30 Hemagglutination inhibition test PR8,CA.ppt
- Y30 Fig. 5/Y30 Fig. 5B/170609 Y30 Hemagglutination inhibition test PR8,CA.jpg
- Y30 Fig. 5/Y30 Fig. 5B/170627 Y30 Hemagglutination inhibition test PR8.jpg
- Y30 Fig. 5/Y30 Fig. 5B/170627 Y30 Hemagglutination inhibition test CA.jpg
- Y30 Fig. 5/Y30 Fig. 5B/170609 Y30 Hemagglutination inhibition test PR8,CA.ppt
- Y30 Fig. 5/Y30 Fig. 5A/
- Y30 Fig. 5/Y30 Fig. 5A/170608 HA assay virusμ┐âσ║aμ▒║σ«Ü.jpg
- Y30 Fig. 5/Y30 Fig. 5A/170608 HA assay virusμ┐âσ║aμ▒║σ«Ü.ppt
