# Supplementary material for: A novel aqueous extract from rice fermented with Aspergillus oryzae and Saccharomyces cerevisiae possesses an anti-influenza A virus activity
Source: PLoS One. 2021 Jan 15;16(1):e0244885. doi: 10.1371/journal.pone.0244885 (PMC7810313; doi:10.1371/journal.pone.0244885)
Supplement: S6 Raw data — (ZIP) [file pone.0244885.s006.zip]

Archive with 2 entries (1 files):
- Y30 Fig. 6/
- Y30 Fig. 6/171110 Y30 0-24h NA assay matome.xlsx
