# Supplementary material for: A novel aqueous extract from rice fermented with Aspergillus oryzae and Saccharomyces cerevisiae possesses an anti-influenza A virus activity
Source: PLoS One. 2021 Jan 15;16(1):e0244885. doi: 10.1371/journal.pone.0244885 (PMC7810313; doi:10.1371/journal.pone.0244885)
Supplement: S6 Raw data — (ZIP) [file pone.0244885.s006.zip › Y30 Fig. 6/171110 Y30 0-24h NA assay matome.xlsx]

## Sheet: 24h Y30 NA assay
170823 0904 0907 Y30 NA assay matome PR8 CA RFU (relative fluorescence units)
PR8 24h Virus (-)											PR8 24h Virus (+)											PR8 24h
25(% or uM)	170823		170904		170907						25(% or uM)	170823		170904		170907						ave	virus (-)				virus (+)					ave	virus (-)			virus (+)
	1	2	1	2	1	2	ave	SD	SE			1	2	1	2	1	2	ave	SD	SE			0.25	0.125	0.0625	0.0313	0.25	0.125	0.0625	0.0313			0.125	0.0625	0.0313	0.125	0.0625	0.0313
H2O	720	698	739	737	715	648	709.5	33.709	13.7617		H2O	10349	9636	7834	12829	7852	13007	10251.2	2290.26	934.996		H2O	709.5	940.667	994.833	853.833	10251.2	9496.17	8407.17	9445.17		H2O	940.667	994.833	853.833	9496.17	8407.17	9445.17
oseltamivir	888	872	847	958	865	823	875.5	46.1595	18.8445		oseltamivir	1440	1361	406	884	809	862	960.333	383.744	156.663		oseltamivir	875.5	920.5	1005.33	1005.67	960.333	880	1071.67	1049.33		oseltamivir	920.5	1005.33	1005.67	880	1071.67	1049.33
Y30	726	975	647	675	566	572	693.5	150.878	61.5959		Y30	5467	6113	4257	4632	3878	6321	5111.33	1007.36	411.254		Y30	693.5	842.5	944.333	777.833	5111.33	7923.67	10639.7	9926		Y30	842.5	944.333	777.833	7923.67	10639.7	9926
12.5(% or uM)	170823		170904		170907						12.5(% or uM)	170823		170904		170907						SE	virus (-)				virus (+)					SE	virus (-)			virus (+)
	1	2	1	2	1	2	ave	SD	SE			1	2	1	2	1	2	ave	SD	SE			0.25	0.125	0.0625	0.0313	0.25	0.125	0.0625	0.0313			0.125	0.0625	0.0313	0.125	0.0625	0.0313
H2O	797	1301	1089	834	811	812	940.667	208.437	85.0939		H2O	8199	10822	8792	12215	8759	8190	9496.17	1647.9	672.752		H2O	13.7617	85.0939	96.6897	6.67042	934.996	672.752	236.634	401.794		H2O	85.0939	96.6897	6.67042	672.752	236.634	401.794
oseltamivir	1290	860	840	868	847	818	920.5	181.844	74.2373		oseltamivir	902	895	947	929	822	785	880	63.2266	25.8121		oseltamivir	18.8445	74.2373	98.439	94.1182	156.663	25.8121	99.4939	105.193		oseltamivir	74.2373	98.439	94.1182	25.8121	99.4939	105.193
Y30	984	1323	714	746	630	658	842.5	266.805	108.923		Y30	7710	4176	9638	10399	9192	6427	7923.67	2324.03	948.781		Y30	61.5959	108.923	105.345	26.6988	411.254	948.781	919.324	662.108		Y30	108.923	105.345	26.6988	948.781	919.324	662.108
6.25(% or uM)	170823		170904		170907						6.25(% or uM)	170823		170904		170907
	1	2	1	2	1	2	ave	SD	SE			1	2	1	2	1	2	ave	SD	SE
H2O	817	1315	1269	828	948	792	994.833	236.84	96.6897		H2O	7618	7976	8874	9211	8436	8328	8407.17	579.632	236.634
oseltamivir	860	926	1306	1317	829	794	1005.33	241.125	98.439		oseltamivir	881	891	1390	1353	854	1061	1071.67	243.709	99.4939
Y30	1352	820	1108	755	982	649	944.333	258.041	105.345		Y30	7826	7780	12652	11715	12529	11336	10639.7	2251.87	919.324
3.13(% or uM)	170823		170904		170907						3.13(% or uM)	170823		170904		170907
	1	2	1	2	1	2	ave	SD	SE			1	2	1	2	1	2	ave	SD	SE
H2O	849	834	870	876	841	853	853.833	16.3391	6.67042		H2O	10739	10622	8912	9188	8500	8710	9445.17	984.19	401.794
oseltamivir	846	875	845	885	1390	1193	1005.67	230.542	94.1182		oseltamivir	887	913	1382	917	1376	821	1049.33	257.669	105.193
Y30	840	852	784	789	696	706	777.833	65.3985	26.6988		Y30	10593	10547	8933	8674	12562	8247	9926	1621.83	662.108
CA 24h Virus (-)											CA 24h Virus (+)											CA 24h
25(% or uM)	170823		170904		170907						25(% or uM)	170823		170904		170907						ave	virus (-)				virus (+)
	1	2	1	2	1	2	ave	SD	SE			1	2	1	2	1	2	ave	SD	SE			0.25	0.125	0.0625	0.0313	0.25	0.125	0.0625	0.0313
H2O	655	712	754	706	671	634	688.667	43.6974	17.8394		H2O	7304	7248	6068	6616	4873	5051	6193.33	1057.21	431.604		H2O	688.667	938.333	1090.67	1078.33	6193.33	7779.5	6632.5	7315
oseltamivir	808	799	888	1275	830	822	903.667	184.574	75.3519		oseltamivir	808	802	874	899	740	830	825.5	56.4686	23.0532		oseltamivir	903.667	1123.17	913.667	1081.17	825.5	936.667	979.833	918.5
Y30	657	652	644	959	417	397	621	204.363	83.431		Y30	7343	7330	4905	5005	4508	3754	5474.17	1508.19	615.716		Y30	621	635.667	1026.67	913.833	5474.17	6456.5	7136	7300.17
12.5(% or uM)	170823		170904		170907						12.5(% or uM)	170823		170904		170907						SE	virus (-)				virus (+)
	1	2	1	2	1	2	ave	SD	SE			1	2	1	2	1	2	ave	SD	SE			0.25	0.125	0.0625	0.0313	0.25	0.125	0.0625	0.0313
H2O	727	1159	800	1229	988	727	938.333	220.956	90.2048		H2O	11129	11441	6735	7096	5163	5113	7779.5	2833.38	1156.72		H2O	17.8394	90.2048	89.764	119.521	431.604	1156.72	558.973	658.352
oseltamivir	1200	778	1407	1190	1340	824	1123.17	263.283	107.485		oseltamivir	1080	784	885	881	831	1159	936.667	148.47	60.6128		oseltamivir	75.3519	107.485	85.475	113.958	23.0532	60.6128	88.5469	66.1618
Y30	720	714	702	693	495	490	635.667	111.303	45.4391		Y30	9885	7509	5900	6164	4797	4484	6456.5	1995.11	814.5		Y30	83.431	45.4391	70.4985	96.2955	615.716	814.5	897.288	851.61
6.25(% or uM)	170823		170904		170907						6.25(% or uM)	170823		170904		170907
	1	2	1	2	1	2	ave	SD	SE			1	2	1	2	1	2	ave	SD	SE
H2O	759	1154	993	994	1352	1292	1090.67	219.876	89.764		H2O	7678	8666	6207	6688	5660	4896	6632.5	1369.2	558.973
oseltamivir	779	777	878	879	838	1331	913.667	209.37	85.475		oseltamivir	789	1129	877	902	1351	831	979.833	216.895	88.5469
Y30	1196	1148	1110	1086	784	836	1026.67	172.685	70.4985		Y30	11150	7748	6798	6680	5257	5183	7136	2197.9	897.288
3.13(% or uM)	170823		170904		170907						3.13(% or uM)	170823		170904		170907
	1	2	1	2	1	2	ave	SD	SE			1	2	1	2	1	2	ave	SD	SE
H2O	771	1190	1388	895	1421	805	1078.33	292.766	119.521		H2O	9555	8530	7153	7453	6137	5062	7315	1612.63	658.352
oseltamivir	826	794	1336	885	1427	1219	1081.17	279.14	113.958		oseltamivir	1235	774	895	908	856	843	918.5	162.063	66.1618
Y30	806	1220	1142	785	938	592	913.833	235.875	96.2955		Y30	7384	11239	6866	7185	5595	5532	7300.17	2086.01	851.61

## Sheet: 3h Y30 NA assay
170823 0904 0907 Y30 NA assay matome PR8 CA RFU (relative fluorescence units)
PR8 3h Virus (-)											PR8 3h Virus (+)											PR8 3h
25(% or uM)	170823		170904		170907						25(% or uM)	170823		170904		170907						ave	virus (-)				virus (+)
	1	2	1	2	1	2	ave	SD	SE			1	2	1	2	1	2	ave	SD	SE			0.25	0.125	0.0625	0.0313	0.25	0.125	0.0625	0.0313
H2O	269	413	293	281	236	422	319	78.6816	32.1216		H2O	1914	1886	1985	2870	2621	3789	2510.83	748.061	305.395		H2O	319	341.833	372.833	365.333	2510.83	2905.67	2708.17	2932.83
oseltamivir	469	455	284	347	276	294	354.167	87.2454	35.6178		oseltamivir	455	297	161	384	350	448	349.167	109.828	44.8371		oseltamivir	354.167	349.5	399.5	400.167	349.167	330.667	435	416.333
Y30	414	418	243	287	268	308	323	75.1691	30.6877		Y30	3384	3444	1051	1527	1280	1926	2102	1057.01	431.523		Y30	323	322.5	357.5	357.5	2102	2513.17	3055.5	2877
12.5(% or uM)	170823		170904		170907						12.5(% or uM)	170823		170904		170907						SE	virus (-)				virus (+)
	1	2	1	2	1	2	ave	SD	SE			1	2	1	2	1	2	ave	SD	SE			0.25	0.125	0.0625	0.0313	0.25	0.125	0.0625	0.0313
H2O	275	421	264	290	500	301	341.833	96.0862	39.227		H2O	3090	3193	2911	3110	2717	2413	2905.67	295.512	120.642		H2O	32.1216	39.227	39.1769	25.655	305.395	120.642	135.194	160.074
oseltamivir	458	288	329	384	312	326	349.5	61.8442	25.2478		oseltamivir	336	382	301	358	305	302	330.667	33.9745	13.87		oseltamivir	35.6178	25.2478	22.7109	25.7649	44.8371	13.87	10.9026	22.4969
Y30	303	421	311	308	243	349	322.5	59.072	24.116		Y30	3243	2646	2523	2308	2575	1784	2513.17	474.973	193.907		Y30	30.6877	24.116	30.0896	28.4707	431.523	193.907	101.094	205.963
6.25(% or uM)	170823		170904		170907						6.25(% or uM)	170823		170904		170907
	1	2	1	2	1	2	ave	SD	SE			1	2	1	2	1	2	ave	SD	SE
H2O	292	430	436	282	505	292	372.833	95.9634	39.1769		H2O	2515	3139	2496	3130	2519	2450	2708.17	331.156	135.194
oseltamivir	418	337	434	423	461	324	399.5	55.63	22.7109		oseltamivir	446	449	449	414	391	461	435	26.7058	10.9026
Y30	432	433	382	353	293	252	357.5	73.7041	30.0896		Y30	3176	3192	2961	2656	3370	2978	3055.5	247.629	101.094
3.13(% or uM)	170823		170904		170907						3.13(% or uM)	170823		170904		170907
	1	2	1	2	1	2	ave	SD	SE			1	2	1	2	1	2	ave	SD	SE
H2O	431	427	400	320	335	279	365.333	62.8416	25.655		H2O	3078	3091	2808	2506	3554	2560	2932.83	392.1	160.074
oseltamivir	451	410	440	317	457	326	400.167	63.1107	25.7649		oseltamivir	450	449	425	384	469	321	416.333	55.106	22.4969
Y30	447	419	370	306	343	260	357.5	69.7388	28.4707		Y30	3113	3174	2987	2162	3462	2364	2877	504.505	205.963
1.56(% or uM)	170823		170904		170907						1.56(% or uM)	170823		170904		170907
	1	2	1	2	1	2						1	2	1	2	1	2
H2O	443	317									H2O	3046	2402
oseltamivir	444	350									oseltamivir	446	441
Y30	439	429									Y30	2596	3159
0.78(% or uM)	170823		170904		170907						0.78(% or uM)	170823		170904		170907
	1	2	1	2	1	2						1	2	1	2	1	2
H2O	322	428									H2O	3024	2209
oseltamivir	443	440									oseltamivir	327	429
Y30	421	312									Y30	3065	2825
0.39(% or uM)	170823		170904		170907						0.39(% or uM)	170823		170904		170907
	1	2	1	2	1	2						1	2	1	2	1	2
H2O	327	441									H2O	2668	2971
oseltamivir	433	421									oseltamivir	446	314
Y30	519	322									Y30	3064	2250
0.20(% or uM)	170823		170904		170907						0.20(% or uM)	170823		170904		170907
	1	2	1	2	1	2						1	2	1	2	1	2
H2O	324	363									H2O	2261	2706
oseltamivir	324	328									oseltamivir	331	340
Y30	340	367									Y30	3109	2212
CA 3h Virus (-)											CA 3h Virus (+)											CA 3h
25(% or uM)	170823		170904		170907						25(% or uM)	170823		170904		170907						ave	virus (-)				virus (+)
	1	2	1	2	1	2	ave	SD	SE			1	2	1	2	1	2	ave	SD	SE			0.25	0.125	0.0625	0.0313	0.25	0.125	0.0625	0.0313
H2O	250	274	290	394	420	254	313.667	74.1719	30.2805		H2O	2108	1545	1207	1693	1257	1119	1488.17	373.673	152.551		H2O	313.667	332.333	394.833	366.667	1488.17	1585	1631.33	1764.67
oseltamivir	286	316	294	419	314	413	340.333	59.7551	24.3949		oseltamivir	424	349	295	322	291	298	329.833	51.0506	20.8413		oseltamivir	340.333	389.667	353	384.167	329.833	374.167	387.667	343.167
Y30	290	242	243	355	221	187	256.333	58.8342	24.019		Y30	1147	1899	903	974	916	1161	1166.67	375.821	153.428		Y30	256.333	272.5	324.667	343.833	1166.67	1100.83	1355	1554.5
12.5(% or uM)	170823		170904		170907						12.5(% or uM)	170823		170904		170907						SE	virus (-)				virus (+)
	1	2	1	2	1	2	ave	SD	SE			1	2	1	2	1	2	ave	SD	SE			0.25	0.125	0.0625	0.0313	0.25	0.125	0.0625	0.0313
H2O	282	415	308	395	307	287	332.333	57.5905	23.5112		H2O	2331	2124	1222	1304	1374	1155	1585	507.383	207.138		H2O	30.2805	23.5112	21.6601	29.224	152.551	207.138	116.68	91.1496
oseltamivir	368	303	439	423	493	312	389.667	75.147	30.6786		oseltamivir	443	432	274	335	458	303	374.167	79.6779	32.5284		oseltamivir	24.3949	30.6786	23.8551	27.8214	20.8413	32.5284	20.8944	23.0917
Y30	320	415	232	278	185	205	272.5	85.3762	34.8547		Y30	1648	714	1024	1149	1001	1069	1100.83	306.018	124.931		Y30	24.019	34.8547	25.3149	23.0006	153.428	124.931	100.929	148.866
6.25(% or uM)	170823		170904		170907						6.25(% or uM)	170823		170904		170907
	1	2	1	2	1	2	ave	SD	SE			1	2	1	2	1	2	ave	SD	SE
H2O	290	409	405	411	412	442	394.833	53.0563	21.6601		H2O	1651	2006	1709	1802	1196	1424	1631.33	285.805	116.68
oseltamivir	296	331	340	418	301	432	353	58.4329	23.8551		oseltamivir	328	424	350	395	466	363	387.667	51.1807	20.8944
Y30	408	301	375	331	232	301	324.667	62.0086	25.3149		Y30	1717	1542	1185	1433	1136	1117	1355	247.225	100.929
3.13(% or uM)	170823		170904		170907						3.13(% or uM)	170823		170904		170907
	1	2	1	2	1	2	ave	SD	SE			1	2	1	2	1	2	ave	SD	SE
H2O	308	305	435	361	473	318	366.667	71.584	29.224		H2O	2032	2016	1812	1608	1605	1515	1764.67	223.27	91.1496
oseltamivir	307	315	435	413	476	359	384.167	68.1481	27.8214		oseltamivir	414	418	310	312	303	302	343.167	56.5629	23.0917
Y30	309	420	377	367	330	260	343.833	56.3397	23.0006		Y30	1971	2060	1282	1435	1348	1231	1554.5	364.646	148.866
1.56(% or uM)	170823		170904		170907						1.56(% or uM)	170823		170904		170907
	1	2	1	2	1	2						1	2	1	2	1	2
H2O	319	407									H2O	2009	1703
oseltamivir	390	332									oseltamivir	414	390
Y30	399	404									Y30	1861	1951
0.78(% or uM)	170823		170904		170907						0.78(% or uM)	170823		170904		170907
	1	2	1	2	1	2						1	2	1	2	1	2
H2O	308	354									H2O	1759	1674
oseltamivir	297	373									oseltamivir	321	402
Y30	371	293									Y30	1921	1957
0.39(% or uM)	170823		170904		170907						0.39(% or uM)	170823		170904		170907
	1	2	1	2	1	2						1	2	1	2	1	2
H2O	309	414									H2O	1923	1975
oseltamivir	319	411									oseltamivir	426	345
Y30	415	344									Y30	2055	1874
0.20(% or uM)	170823		170904		170907						0.20(% or uM)	170823		170904		170907
	1	2	1	2	1	2						1	2	1	2	1	2
H2O	375	338									H2O	1799	1908
oseltamivir	324	339									oseltamivir	355	394
Y30	335	370									Y30	1775	1832

## Sheet: 0h Y30 NA assay
170823 0904 0907 Y30 NA assay matome PR8 CA RFU (relative fluorescence units)
PR8 0h Virus (-)											PR8 0h Virus (+)											PR8 0h
25(% or uM)	170823		170904		170907						25(% or uM)	170823		170904		170907						ave	virus (-)				virus (+)
	1	2	1	2	1	2	ave	SD	SE			1	2	1	2	1	2	ave	SD	SE			0.25	0.125	0.0625	0.0313	0.25	0.125	0.0625	0.0313
H2O	301	305	340	340	330	311	321.167	17.6569	7.20841		H2O	386	379	411	437	404	417	405.667	21.1629	8.6397		H2O	321.167	332.833	326.333	317	405.667	421.167	422.5	415.5
oseltamivir	331	320	337	349	339	333	334.833	9.60035	3.91933		oseltamivir	326	320	185	334	340	363	311.333	63.648	25.9842		oseltamivir	334.833	326.833	321.167	320.5	311.333	332.5	331.5	325
Y30	301	301	302	295	288	290	296.167	6.11283	2.49555		Y30	388	375	369	364	350	354	366.667	13.9666	5.70185		Y30	296.167	291.833	291	291.333	366.667	368.333	398.5	390.333
12.5(% or uM)	170823		170904		170907						12.5(% or uM)	170823		170904		170907						SE	virus (-)				virus (+)
	1	2	1	2	1	2	ave	SD	SE			1	2	1	2	1	2	ave	SD	SE			0.25	0.125	0.0625	0.0313	0.25	0.125	0.0625	0.0313
H2O	304	309	341	331	358	354	332.833	22.5869	9.22105		H2O	393	388	456	429	432	429	421.167	25.8721	10.5622		H2O	7.20841	9.22105	8.40106	8.07878	8.6397	10.5622	11.2361	10.2136
oseltamivir	316	315	331	329	342	328	326.833	10.1078	4.12647		oseltamivir	310	319	354	334	352	326	332.5	17.7511	7.24684		oseltamivir	3.91933	4.12647	3.3805	4.5074	25.9842	7.24684	8.44887	5.50757
Y30	307	309	291	285	286	273	291.833	13.8624	5.65931		Y30	383	383	378	369	346	351	368.333	16.2686	6.64162		Y30	2.49555	5.65931	5.57375	5.69015	5.70185	6.64162	17.557	4.79351
6.25(% or uM)	170823		170904		170907						6.25(% or uM)	170823		170904		170907
	1	2	1	2	1	2	ave	SD	SE			1	2	1	2	1	2	ave	SD	SE
H2O	306	310	337	323	362	320	326.333	20.5783	8.40106		H2O	388	390	447	436	450	424	422.5	27.5227	11.2361
oseltamivir	313	312	328	322	333	319	321.167	8.2805	3.3805		oseltamivir	309	305	345	338	358	334	331.5	20.6954	8.44887
Y30	312	303	287	282	286	276	291	13.6528	5.57375		Y30	483	380	393	377	395	363	398.5	43.0058	17.557
3.13(% or uM)	170823		170904		170907						3.13(% or uM)	170823		170904		170907
	1	2	1	2	1	2	ave	SD	SE			1	2	1	2	1	2	ave	SD	SE
H2O	291	301	334	322	343	311	317	19.7889	8.07878		H2O	387	382	440	434	431	419	415.5	25.018	10.2136
oseltamivir	305	314	336	322	329	317	320.5	11.0408	4.5074		oseltamivir	309	311	337	322	342	329	325	13.4907	5.50757
Y30	298	312	294	287	287	270	291.333	13.938	5.69015		Y30	382	381	408	390	401	380	390.333	11.7417	4.79351
1.56(% or uM)	170823		170904		170907						1.56(% or uM)	170823		170904		170907
	1	2	1	2	1	2						1	2	1	2	1	2
H2O	301	301									H2O	386	390
oseltamivir	300	300									oseltamivir	304	305
Y30	298	298									Y30	389	386
0.78(% or uM)	170823		170904		170907						0.78(% or uM)	170823		170904		170907
	1	2	1	2	1	2						1	2	1	2	1	2
H2O	290	298									H2O	378	377
oseltamivir	294	299									oseltamivir	306	301
Y30	299	299									Y30	381	375
0.39(% or uM)	170823		170904		170907						0.39(% or uM)	170823		170904		170907
	1	2	1	2	1	2						1	2	1	2	1	2
H2O	285	295									H2O	381	384
oseltamivir	288	297									oseltamivir	302	303
Y30	450	294									Y30	383	386
0.20(% or uM)	170823		170904		170907						0.20(% or uM)	170823		170904		170907
	1	2	1	2	1	2						1	2	1	2	1	2
H2O	280	299									H2O	373	381
oseltamivir	285	293									oseltamivir	295	300
Y30	291	292									Y30	389	363
CA 0h Virus (-)											CA 0h Virus (+)
25(% or uM)	170823		170904		170907						25(% or uM)	170823		170904		170907						CA 0h
	1	2	1	2	1	2	ave	SD	SE			1	2	1	2	1	2	ave	SD	SE
H2O	308	307	338	316	320	304	315.5	12.5499	5.12348		H2O	384	389	376	380	391	383	383.833	5.56477	2.27181		ave	virus (-)				virus (+)
oseltamivir	337	328	340	324	331	336	332.667	6.0553	2.47207		oseltamivir	333	329	336	336	306	332	328.667	11.4134	4.65952			0.25	0.125	0.0625	0.0313	0.25	0.125	0.0625	0.0313
Y30	314	311	298	294	238	232	281.167	36.5974	14.9408		Y30	343	366	373	350	356	346	355.667	11.7757	4.8074		H2O	315.5	328.333	326.833	327.667	383.833	392.833	390.833	390
																						oseltamivir	332.667	332.5	327.667	327.667	328.667	328.167	329.167	326
12.5(% or uM)	170823		170904		170907						12.5(% or uM)	170823		170904		170907						Y30	281.167	276	273.333	280.167	355.667	350.333	368.333	372.5
	1	2	1	2	1	2	ave	SD	SE			1	2	1	2	1	2	ave	SD	SE
H2O	325	320	333	320	354	318	328.333	13.6918	5.58967		H2O	385	394	390	389	405	394	392.833	6.85322	2.79782		SE	virus (-)				virus (+)
oseltamivir	318	326	336	330	348	337	332.5	10.3102	4.20912		oseltamivir	321	325	337	324	343	319	328.167	9.60035	3.91933			0.25	0.125	0.0625	0.0313	0.25	0.125	0.0625	0.0313
Y30	318	319	290	275	230	224	276	41.5452	16.9607		Y30	391	320	353	342	365	331	350.333	25.4532	10.3912		H2O	5.12348	5.58967	7.20841	3.98051	2.27181	2.79782	4.2223	5
																						oseltamivir	2.47207	4.20912	4.60917	4.12041	4.65952	3.91933	2.13568	4.5971
6.25(% or uM)	170823		170904		170907						6.25(% or uM)	170823		170904		170907						Y30	14.9408	16.9607	15.3181	15.8607	4.8074	10.3912	5.99815	4.43283
	1	2	1	2	1	2	ave	SD	SE			1	2	1	2	1	2	ave	SD	SE
H2O	312	319	333	319	360	318	326.833	17.6569	7.20841		H2O	381	400	389	380	406	389	390.833	10.3425	4.2223
oseltamivir	313	318	334	324	343	334	327.667	11.2901	4.60917		oseltamivir	323	324	336	330	334	328	329.167	5.23132	2.13568
Y30	317	306	284	275	232	226	273.333	37.5215	15.3181		Y30	391	377	371	360	362	349	368.333	14.6924	5.99815
3.13(% or uM)	170823		170904		170907						3.13(% or uM)	170823		170904		170907
	1	2	1	2	1	2	ave	SD	SE			1	2	1	2	1	2	ave	SD	SE
H2O	317	318	333	334	341	323	327.667	9.75021	3.98051		H2O	387	384	392	374	411	392	390	12.2474	5
oseltamivir	314	322	330	325	344	331	327.667	10.0929	4.12041		oseltamivir	318	313	340	320	339	326	326	11.2606	4.5971
Y30	321	316	293	284	239	228	280.167	38.8506	15.8607		Y30	382	388	363	364	363	375	372.5	10.8582	4.43283
1.56(% or uM)	170823		170904		170907						1.56(% or uM)	170823		170904		170907
	1	2	1	2	1	2						1	2	1	2	1	2
H2O	318	319									H2O	388	392
oseltamivir	314	311									oseltamivir	312	306
Y30	310	315									Y30	386	383
0.78(% or uM)	170823		170904		170907						0.78(% or uM)	170823		170904		170907
	1	2	1	2	1	2						1	2	1	2	1	2
H2O	314	304									H2O	384	375
oseltamivir	304	321									oseltamivir	313	309
Y30	311	304									Y30	387	378
0.39(% or uM)	170823		170904		170907						0.39(% or uM)	170823		170904		170907
	1	2	1	2	1	2						1	2	1	2	1	2
H2O	312	313									H2O	379	374
oseltamivir	303	307									oseltamivir	310	312
Y30	316	302									Y30	385	402
0.20(% or uM)	170823		170904		170907						0.20(% or uM)	170823		170904		170907
	1	2	1	2	1	2						1	2	1	2	1	2
H2O	304	301									H2O	379	376
oseltamivir	298	301									oseltamivir	309	309
Y30	304	299									Y30	376	372
