# Supplementary material for: A novel aqueous extract from rice fermented with Aspergillus oryzae and Saccharomyces cerevisiae possesses an anti-influenza A virus activity
Source: PLoS One. 2021 Jan 15;16(1):e0244885. doi: 10.1371/journal.pone.0244885 (PMC7810313; doi:10.1371/journal.pone.0244885)
Supplement: S7 Raw data — (ZIP) [file pone.0244885.s007.zip › Y30 Fig. 7/171110 Y30 minigenome assay matome.xlsx]

## Sheet: Sheet1
	Firefly/Renilla LUC
	171002
	Firefly LUC					Renilla LUC
		1	2	3			1	2	3
	MilliQ	22533	24401	38834		MilliQ	104720	107140	118488
	Ribavirin	929	3788	1812		Ribavirin	35125	35527	35195
	Y30	38375	22490	44836		Y30	88285	85292	80228
	171011
	Firefly LUC					Renilla LUC
		1	2	3			1	2	3
	MilliQ	209203	140703	185828		MilliQ	308517	283752	289024
	Ribavirin	9434	7290	3340		Ribavirin	140683	126922	141869
	Y30	288960	168342	142024		Y30	247670	232609	232473
	171018
	Firefly LUC					Renilla LUC
		1	2	3			1	2	3
	MilliQ	86101	115366	131108		MilliQ	179884	222337	200399
	Ribavirin	5612	5072	2939		Ribavirin	73026	66715	63024
	Y30	75902	49002	41687		Y30	142702	140927	119143
	MilliQを100%とした場合の値
		171002			171011			171018
		1	2	3	1	2	3	1	2	3	ave	SD	SE
	MilliQ	83.7612	88.6563	127.583	111.964	81.8752	106.161	86.934	94.241	118.825	100	16.6622	5.55407
	Ribavirin	10.2956	41.5054	20.0415	11.0724	9.48372	3.88729	13.9577	13.808	8.46969	14.7246	10.9767	3.6589
	Y30	169.206	102.644	217.548	192.643	119.496	100.874	96.6045	63.1529	63.5486	125.08	55.469	18.4897
		ave	SE
	MilliQ	100	5.55407
	Ribavirin	14.7246	3.6589
	Y30	125.08	18.4897
