# Supplementary material for: A novel aqueous extract from rice fermented with Aspergillus oryzae and Saccharomyces cerevisiae possesses an anti-influenza A virus activity
Source: PLoS One. 2021 Jan 15;16(1):e0244885. doi: 10.1371/journal.pone.0244885 (PMC7810313; doi:10.1371/journal.pone.0244885)
Supplement: S8 Raw data — (ZIP) [file pone.0244885.s008.zip]

Archive with 6 entries (5 files):
- Y30 Fig. 8/
- Y30 Fig. 8/4_Y30_30k_5.tif
- Y30 Fig. 8/3_water_30k_2.tif
- Y30 Fig. 8/1_PR8_30k_6.tif
- Y30 Fig. 8/2_CPC_30k_3.tif
- Y30 Fig. 8/4_Y30_15k_5.tif
