# Supplementary material for: A novel aqueous extract from rice fermented with Aspergillus oryzae and Saccharomyces cerevisiae possesses an anti-influenza A virus activity
Source: PLoS One. 2021 Jan 15;16(1):e0244885. doi: 10.1371/journal.pone.0244885 (PMC7810313; doi:10.1371/journal.pone.0244885)
Supplement: S9 Raw data — (ZIP) [file pone.0244885.s009.zip]

Archive with 4 entries (3 files):
- Y30 Fig. 9/
- Y30 Fig. 9/181130 Y30#water EtOAC NB Staining virus-paper.jpg
- Y30 Fig. 9/181130 Y30#water EtOAC NB Staining virus+-paper.jpg
- Y30 Fig. 9/181130 Y30#water EtOAC NB Staining virus+- -paper.ppt
