# Supplementary material for: A novel aqueous extract from rice fermented with Aspergillus oryzae and Saccharomyces cerevisiae possesses an anti-influenza A virus activity
Source: PLoS One. 2021 Jan 15;16(1):e0244885. doi: 10.1371/journal.pone.0244885 (PMC7810313; doi:10.1371/journal.pone.0244885)
Supplement: S10 Raw data — (ZIP) [file pone.0244885.s010.zip]

Archive with 7 entries (4 files):
- Figure 4BC graph raw data/
- Figure 4BC graph raw data/Figure 4C raw data.xlsx
- __MACOSX/
- __MACOSX/Figure 4BC graph raw data/
- __MACOSX/Figure 4BC graph raw data/._Figure 4C raw data.xlsx
- Figure 4BC graph raw data/Figure 4B graph.xlsx
- __MACOSX/Figure 4BC graph raw data/._Figure 4B graph.xlsx
