# Supplementary material for: A novel aqueous extract from rice fermented with Aspergillus oryzae and Saccharomyces cerevisiae possesses an anti-influenza A virus activity
Source: PLoS One. 2021 Jan 15;16(1):e0244885. doi: 10.1371/journal.pone.0244885 (PMC7810313; doi:10.1371/journal.pone.0244885)
Supplement: S10 Raw data — (ZIP) [file pone.0244885.s010.zip › Figure 4BC graph raw data/Figure 4C raw data.xlsx]

## Sheet: Sheet1
Experiment#1-5 Shoji
24h	#1			#2			#3			#4			#5
	1	2	3	1	2	3	1	2	3	1	2	3	1	2	3	average	SD	SE
Water(6.25%)	400000	400000	1000000	100000	100000	50000	127000	10000	20000	100000	100000	50000	600000	600000	390000	269800	288078	74381.5
Ribavirin(25uM)	1300000	2300000	2200000	20000	100000	40000	40000	19000	33000	10000	50000	20000	1700000	300000	190000	554800	855115	220790
Bakuchiol(12.5uM)	100000	100000	90000	100000	10000	20000	50000	40000	50000	400000	300000	100000	200000	2400000	1300000	350667	651958	168335
Y30(6.25%)	700000	400000	500000	80000	30000	40000	20000	43000	20000	100000	100000	100000	200000	500000	700000	235533	252050	65079.1
48h	#1			#2			#3			#4			#5
	1	2	3	1	2	3	1	2	3	1	2	3	1	2	3	average	SD	SE
Water(6.25%)	2000000	1200000	700000	100000	100000	10000	10000	11000	10000	30000	40000	50000	520000	100000	100000	332067	572700	147871
Ribavirin(25uM)	4000000	3000000	3600000	2000	10000	1000	7000	60000	16000	30000	20000	30000	100000	100000	400000	758400	1.45206e+06	374920
Bakuchiol(12.5uM)	200000	800000	1300000	10000	70000	5000	10000	25000	70000	140000	100000	100000	400000	1200000	400000	322000	433012	111803
Y30(6.25%)	800000	600000	300000	20000	20000	16000	10000	13000	40000	10000	50000	30000	100000	200000	320000	168600	242375	62580.8
72h	#1			#2			#3			#4			#5
	1	2	3	1	2	3	1	2	3	1	2	3	1	2	3	average	SD	SE
Water(6.25%)	500000	200000	300000	3000	3000	2200	500000	100000	100000	50000	30000	100000	600000	100000	200000	185880	199132	51415.8
Ribavirin(25uM)	1000000	700000	700000	2000	4000	800	400000	160000	100000	40000	50000	60000	400000	500000	900000	334453	351063	90644.1
Bakuchiol(12.5uM)	500000	300000	600000	10000	130000	1000	60000	80000	200000	200000	200000	200000	300000	300000	600000	245400	193406	49937.3
Y30(6.25%)	200000	600000	200000	4400	4000	2000	10000	100000	300000	10000	10000	30000	100000	300000	200000	138027	168071	43395.7
AVE
	0	24h	48h	72h
Water(6.25%)	100	269800	332067	185880
Ribavirin(25uM)	100	554800	758400	334453
Bakuchiol(12.5uM)	100	350667	322000	245400
Y30(6.25%)	100	235533	168600	138027
SE
	0	24h	48h	72h
Water(6.25%)	0	74381.5	147871	51415.8
Ribavirin(25uM)	0	220790	374920	90644.1
Bakuchiol(12.5uM)	0	168335	111803	49937.3
Y30(6.25%)	0	65079.1	62580.8	43395.7
ave
	0h	24h	48h	72h
Water(6.25%)	100	269800	332067	185880
Ribavirin(25uM)	100	554800	758400	334453
Bakuchiol(12.5uM)	100	350667	322000	245400
Y30(6.25%)	100	235533	168600	138027
SE
	0h	24h	48h	72h
Water(6.25%)	0	74381.5	147871	51415.8
Ribavirin(25uM)	0	220790	374920	90644.1
Bakuchiol(12.5uM)	0	168335	111803	49937.3
Y30(6.25%)	0	65079.1	62580.8	43395.7
