# Supplementary material for: A novel aqueous extract from rice fermented with Aspergillus oryzae and Saccharomyces cerevisiae possesses an anti-influenza A virus activity
Source: PLoS One. 2021 Jan 15;16(1):e0244885. doi: 10.1371/journal.pone.0244885 (PMC7810313; doi:10.1371/journal.pone.0244885)
Supplement: S10 Raw data — (ZIP) [file pone.0244885.s010.zip › Figure 4BC graph raw data/Figure 4B graph.xlsx]

## Sheet: Sheet1
191003
	H2O			Bakuchiol			Ｙ30 extract
	dapi	NP	NP/DAPI (%)	dapi	NP	NP/DAPI (%)	dapi	NP	NP/DAPI (%)
12.5	849	78	9.18728	706	74	10.4816	745	68	9.12752	#1
6.25	783	94	12.0051	944	115	12.1822	715	99	13.8462
3.13	750	98	13.0667	981	75	7.64526	600	102	17
12.5	615	119	19.3496	1154	74	6.41248	578	111	19.2042	#2
6.25	517	113	21.8569	716	88	12.2905	586	102	17.4061
3.13	815	90	11.0429	815	96	11.7791	657	95	14.4597
12.5	692	73	10.5491	600	61	10.1667	678	76	11.2094	#3
6.25	616	76	12.3377	1062	98	9.22787	792	136	17.1717
3.13	981	102	10.3976	496	109	21.9758	790	93	11.7722
12.5	505	85	16.8317	855	66	7.7193	581	83	14.2857	#4
6.25	929	96	10.3337	833	76	9.12365	604	101	16.7219
3.13	630	119	18.8889	859	112	13.0384	618	118	19.0939
191008
	H2O			Bakuchiol			Ｙ30 extract
	DAPI	NP	NP/DAPI (%)	DAPI	NP	NP/DAPI (%)	DAPI	NP	NP/DAPI (%)
12.5	112	12	10.7143	293	17	5.80205	262	29	11.0687	#1
6.25	205	37	18.0488	311	23	7.3955	401	36	8.97756
3.13	160	29	18.125	211	17	8.05687	231	42	18.1818
12.5	77	23	29.8701	225	8	3.55556	300	44	14.6667	#2
6.25	234	51	21.7949	210	11	5.2381	193	36	18.6528
3.13	106	24	22.6415	91	16	17.5824	189	55	29.1005
12.5	466	72	15.4506	356	43	12.0787	324	71	21.9136	#3
6.25	316	34	10.7595	337	46	13.6499	120	30	25
3.13	452	78	17.2566	339	48	14.1593	201	47	23.3831
12.5	533	81	15.197	205	25	12.1951	132	31	23.4848	#4
6.25	212	63	29.717	229	23	10.0437	231	66	28.5714
3.13	466	71	15.2361	55	24	43.6364	482	57	11.8257
	H2O			Bakuchiol			Ｙ30 extract
	DAPI	NP	NP/DAPI (%)	DAPI	NP	NP/DAPI (%)	DAPI	NP	NP/DAPI (%)
0.25			#DIV/0!	338	0			0	#DIV/0!	#1
12.5			#DIV/0!	422	8			0	#DIV/0!
6.25			#DIV/0!	402	5			2	#DIV/0!
3.13			#DIV/0!	338	17			7	#DIV/0!
0.25			#DIV/0!	232	0			0	#DIV/0!	#2
12.5			#DIV/0!	508	0			0	#DIV/0!
6.25			#DIV/0!	364	8			0	#DIV/0!
3.13			#DIV/0!	360	9			12	#DIV/0!
0.25			#DIV/0!	459	0			0	#DIV/0!	#3
12.5			#DIV/0!	410	0			0	#DIV/0!
6.25			#DIV/0!	402	2			0	#DIV/0!
3.13			#DIV/0!	269	15			15	#DIV/0!
0.25
									ave	SD	SE
H2O									#DIV/0!	#DIV/0!	#DIV/0!
Bakuchiol									#DIV/0!	#DIV/0!	#DIV/0!
Y30 extract									#DIV/0!	#DIV/0!	#DIV/0!
0.125									191003 only
	191003				191008				ave	SD	SE	ave	SD	SE
H2O	9.18728	19.3496	10.5491	16.8317	10.7143	29.8701	15.4506	15.197	13.9794	4.88896	2.44448	15.8937	6.64629	2.34982
Bakuchiol	10.4816	6.41248	10.1667	7.7193	5.80205	3.55556	12.0787	12.1951	8.69501	1.95956	0.979779	8.55143	3.15861	1.11674
Y30 extract	9.12752	19.2042	11.2094	14.2857	11.0687	14.6667	21.9136	23.4848	13.4567	4.37845	2.18923	15.6201	5.33613	1.88661
0.0625
	191003				191008				ave	SD	SE	ave	SD	SE
H2O	12.0051	21.8569	12.3377	10.3337	12.0051	21.8569	12.3377	10.3337	14.1333	5.22315	2.61158	14.1333	4.8357	1.70968
Bakuchiol	12.1822	12.2905	9.22787	9.12365	7.3955	5.2381	13.6499	10.0437	10.7061	1.7681	0.884049	9.89392	2.77913	0.982572
Y30 extract	13.8462	17.4061	17.1717	16.7219	8.97756	18.6528	25	28.5714	16.2865	1.65147	0.825734	18.2935	6.11583	2.16227
0.0313
	191003				191008				ave	SD	SE	ave	SD	SE
H2O	13.0667	11.0429	10.3976	18.8889	18.125	22.6415	17.2566	15.2361	13.349	3.86432	1.93216	15.8319	4.19986	1.48488
Bakuchiol	7.64526	11.7791	21.9758	13.0384	8.05687	17.5824	14.1593	43.6364	13.6097	6.03445	3.01722	17.2342	11.666	4.12455
Y30 extract	17	14.4597	11.7722	19.0939	18.1818	29.1005	23.3831	11.8257	15.5814	3.16851	1.58426	18.1021	5.90142	2.08647
191003 only
ave
	0.125	0.0625	0.0313
H2O	13.9794	14.1333	13.349
Bakuchiol	8.69501	10.7061	13.6097
Y30 extract	13.4567	16.2865	15.5814
SE
	0.125	0.0625	0.0313
H2O	2.44448	2.61158	1.93216
Bakuchiol	0.979779	0.884049	3.01722
Y30 extract	2.18923	0.825734	1.58426
191003 and 191008
ave
	0.125	0.0625	0.0313
H2O	15.8937	14.1333	15.8319
Bakuchiol	8.55143	9.89392	17.2342
Y30 extract	15.6201	18.2935	18.1021
SE
	0.125	0.0625	0.0313
H2O	2.34982	1.70968	1.48488
Bakuchiol	1.11674	0.982572	4.12455
Y30 extract	1.88661	2.16227	2.08647
