# Supplementary material for: A novel aqueous extract from rice fermented with Aspergillus oryzae and Saccharomyces cerevisiae possesses an anti-influenza A virus activity
Source: PLoS One. 2021 Jan 15;16(1):e0244885. doi: 10.1371/journal.pone.0244885 (PMC7810313; doi:10.1371/journal.pone.0244885)
Supplement: S11 Raw data — (XLSX) [file pone.0244885.s011.xlsx]

## Sheet: Sheet1
0.5		170314 #1				170321 #1				170321 #2				ave	SD	SE	t-test
	H2O	110.673	96.0468	82.8505	110.429	86.6672	89.4961	131.048	92.7887	105.848	100.567	90.3445	103.241	100	13.3986	3.86785
	Y30	39.6213	42.0428	36.9073	36.176	50.6956	56.1833	53.2231	55.8355	63.9988	61.6831	62.4291	67.6711	52.2056	11.1092	3.20694	1.17782e-06	2.97375e-09	4.0915e-09
0.25		170314 #1				170321 #1				170321 #2				ave	SD	SE	t-test
	H2O	94.394	127.625	91.6473	86.334	119.347	82.8638	102.095	95.6946	112.416	106.137	78.6659	102.781	100	14.7607	4.26104
	Y30	96.6154	97.2008	76.3827	70.8293	67.9121	65.4253	69.3943	70.1074	65.8242	63.6859	72.3639	72.1203	73.9885	11.2486	3.2472	0.000175655	7.48288e-05	8.92694e-05
0.125		170314 #1				170321 #1				170321 #2				ave	SD	SE	t-test
	H2O	122.136	113.33	73.7565	90.7772	107.484	101.583	100.675	90.2568	114.671	100.482	80.2233	104.623	100	14.217	4.1041
	Y30	124.69	143.919	122.688	101.316	80.2045	76.7535	79.4443	84.7439	76.2398	93.5938	91.4747	94.9434	97.5009	21.891	6.31939	0.737197	0.743285	0.7438
0.0625		170314 #1				170321 #1				170321 #2				ave	SD	SE	t-test
	H2O	107.584	112.334	95.1677	84.9143	105.764	103.275	104.95	86.0106	102.167	101.236	87.861	108.736	100	9.31581	2.68924
	Y30	101.708	139.139	98.7095	74.168	83.4159	88.4785	84.1504	89.1285	84.4736	73.7658	96.7773	77.5135	90.9524	17.6942	5.10788	0.0924315	0.131304	0.135825
0.0313		170314 #1				170321 #1				170321 #2				ave	SD	SE	t-test
	H2O	115.455	109.545	98.6324	76.3681	97.4435	102.813	101.567	98.1767	63.7644	107.673	109.451	119.111	100	15.7739	4.55353
	Y30	98.6418	101.26	103.663	76.4616	86.859	77.2447	92.4213	85.9935	80.2377	95.0199	106.663	97.5377	91.8336	10.3597	2.99057	0.0328346	0.148079	0.150297
0.01525		170314 #1				170321 #1				170321 #2				ave	SD	SE	t-test
	H2O	128.344	106.431	95.972	69.2529	99.0184	95.2636	101.777	103.941	99.6288	94.5373	96.5795	109.254	100	13.4021	3.86884
	Y30	101.485	113.971	97.7195	87.2696	79.0272	82.2764	87.3466	91.3125	71.5716	86.3871	95.4226	96.083	90.8227	11.1736	3.22554	0.0403459	0.082087	0.0825289
0.0078		170314 #1				170321 #1				170321 #2				ave	SD	SE	t-test
	H2O	110.13	125.661	82.8703	81.3383	44.1285	112.637	120.338	122.897	97.3928	95.241	97.2984	110.068	100	22.8833	6.60585
	Y30	88.6903	102.655	107.585	78.107	97.2986	97.2811	103.276	107.965	84.8925	87.0302	96.1329	96.7982	95.6426	9.3151	2.68904	0.508269	0.547499	0.550665
0.0039		170314 #1				170321 #1				170321 #2				ave	SD	SE	t-test
	H2O	105.532	109.243	89.5135	95.711	100.841	104.825	113.435	80.8992	109.963	87.9391	93.7889	108.309	100	10.2959	2.97217
	Y30	104.601	98.4348	100.472	106.725	95.759	99.9568	74.3461	79.6954	90.5147	88.0991	98.4389	103.329	95.0309	10.0284	2.89496	0.235163	0.243799	0.243807
ave		0.4	0.8	1.6	3.1	6.3	12.5	25	50
	H2O	100	100	100	100	100	100	100	100
	Y30	95.0309	95.6426	90.8227	91.8336	90.9524	97.5009	73.9885	52.2056
SE		0.4	0.8	1.6	3.1	6.3	12.5	25	50
	H2O	2.97217	6.60585	3.86884	4.55353	2.68924	4.1041	4.26104	3.86785
	Y30	2.89496	2.68904	3.22554	2.99057	5.10788	6.31939	3.2472	3.20694
